# Supplementary material for: Positive Mental Health Questionnaire (PMHQ) for Healthcare Workers: A Psychometric Evaluation
Source: Healthcare (Basel). 2023 Nov 26;11(23):3041. doi: 10.3390/healthcare11233041 (PMC10706672; doi:10.3390/healthcare11233041)
Supplement: Supplementary file 1 [file healthcare-11-03041-s001.zip]

Archive with 1 entries (1 files):
- healthcare-2621324-supplementary.pdf
